# Supplementary material for: Fluorescent naphthalimide boronates as theranostics: structural investigations, confocal fluorescence and multiphoton fluorescence lifetime imaging microscopy in living cells
Source: RSC Chem Biol. 2023 Sep 18;4(12):1082–95. doi: 10.1039/d3cb00112a (PMC10685793; doi:10.1039/d3cb00112a)
Supplement: CB-004-D3CB00112A-s002 [file CB-004-D3CB00112A-s002.xyz]

50

  O      10.4789200      1.5337370     11.6179550
  O      13.4377940      2.4432840     15.0243480
  O      -2.1340800      0.4294480     14.7339630
  O      -2.4410690      0.8578410     17.0334630
  B      -1.5853750      0.7436020     15.9621830
  N      11.9601320      1.9427790     13.3330560
  N       6.3213270      1.8123890     16.5282100
  H       6.5043550      1.9864970     17.5214080
  N       5.0527300      1.5952250     16.1300000
  C      14.5147490      3.2325400     10.7509370
  H      15.4460200      2.8867720     11.2310390
  H      14.2904120      2.5424440      9.9199540
  H      14.7130840      4.2248420     10.3155900
  C      13.3585830      3.2897940     11.7544840
  H      12.4413970      3.6504980     11.2575900
  H      13.5954220      3.9976800     12.5676450
  C      13.0731290      1.9126260     12.3686860
  H      13.9556830      1.5463760     12.9140960
  H      12.7907540      1.1957200     11.5834430
  C      10.6545870      1.7327090     12.8258780
  C       9.5539100      1.7612070     13.8088120
  C       8.2441410      1.5393570     13.3783350
  H       8.0800570      1.3504140     12.3138980
  C       7.1695080      1.5547260     14.2755270
  H       6.1490160      1.3780710     13.9337080
  C       7.3838210      1.7988380     15.6405590
  C       8.7209350      2.0395670     16.1353750
  C       9.0344920      2.3001110     17.4972220
  H       8.2485240      2.3320540     18.2594250
  C      10.3434120      2.5247060     17.9098060
  H      10.5531950      2.7230210     18.9643310
  C      11.3983960      2.4994090     16.9759710
  H      12.4357760      2.6746910     17.2730460
  C      11.1339060      2.2459620     15.6333240
  C      12.2718070      2.2270900     14.6736240
  C       9.8019580      2.0133750     15.1860180
  C       4.1286370      1.6254800     17.0476420
  H       4.3845180      1.8220220     18.1080990
  C       2.7224150      1.4046000     16.7398870
  C       2.2699340      1.1436910     15.4246100
  H       2.9994760      1.1090810     14.6113900
  C       0.9135270      0.9366390     15.1823790
  H       0.6035930      0.7413400     14.1472650
  C      -0.0509120      0.9769800     16.2175830
  C       0.4160090      1.2406060     17.5248350
  H      -0.3072560      1.2792210     18.3447020
  C       1.7717610      1.4500800     17.7852120
  H       2.1092470      1.6518360     18.8080610
  H      -3.3572950      0.6860780     16.7499190
  H      -1.4640640      0.3529440     14.0345070
